# Supplementary material for: Cells sorted off hiPSC-derived kidney organoids coupled with immortalized cells reliably model the proximal tubule
Source: Commun Biol. 2023 May 4;6:483. doi: 10.1038/s42003-023-04862-7 (PMC10160057; doi:10.1038/s42003-023-04862-7)
Supplement: Supplementary file 3 — Supplementary Data 1 [file 42003_2023_4862_MOESM3_ESM.xlsx]

## Sheet: Supp. Fig. 1b (LTL only)
		No. of total cells dissociated from KOs (haemocyto)	%Live	No. of total cells fed to sort			Markers/Regions	Sorted cells	%Parent	%Total
	-LTL +ST647	792000	85	-			-LTL (APC-)	450812	17	7
	+LTL +ST647	4120000	83	> 6,400,000			+LTL (APC+)	310017	14	5.7

## Sheet: Supp. Fig. 2a (LTL & Megalin)
	1st attempt				2nd attempt
	Markers/Regions	1136173	%Total		Markers/Regions	1946600	%Total
	-LTL -Meg	193442	17.0258		+LTL	60938	3.13048
	+LTL	9801	0.862633		+Meg	4233	0.217456
	+Meg	24229	2.13251		+Meg (centre)	11805	0.606442
	+LTL +Meg	50000	4.40074		+LTL +Meg	50000	2.56858
